# Supplementary material for: Hyperinsulinemia-induced upregulation of adipocyte TPH2 contributes to peripheral serotonin production, metabolic dysfunction, and obesity
Source: J Clin Invest. 2025 May 30;135(14):e190765. doi: 10.1172/JCI190765 (PMC12259259; doi:10.1172/JCI190765)
Supplement: Supplemental table 1 [file jci-135-190765-s169.xlsx]

## Sheet: Sheet1
Gene	Forward	Reverse
Adipoq	CTCCACCCAAGGGAACTTGT	GGACCAAGAAGACCTGCATC
Atgl	TGTGGCCTCATTCCTCCTAC	TCGTGGATGTTGGTGGAGCT
Dgat1	GGATCTGAGGTGCCATCGTC	ATCAGCATCACCACACACCA
Dgat2	CATCATCGTGGTGGGAGGTG	TGGGAACCAGATCAGCTCCAT
Cd11b	CACTCAGTGACTGCCCAAAA	CCTCAAGACAGGACATCGCT
Cd36	TGGCCAAGCTATTGCGACAT	ACACAGCGTAGATAGACCTGC
Cidea	GCCGTGTTAAGGAATCTGCTG	TGCTCTTCTGTATCGCCCAGT
Fasn	GCTGCGGAAACTTCAGGAAAT	AGAGACGTGTCACTCCTGGACTT
F480	CTTTGGCTATGGGCTTCCAGTC	GCAAGGAGGACAGAGTTTATCGTG
Pnpla2	GGAGCACTACAAACGCAACGA	TCGGCCACCGGTAAAGAG
IL-1β	CTGGTGTGTGACGTTCCCATT	CCGACAGCACGAGGCTTT
Ppargc1a	GCCCAGGTACGACAGCTATG	ACGGCGCTCTTCAATTGCTT
Prdm16	AGCCCTCGCCCACAACTTGC	TGACCCCCGGCTTCCGTTCA
Srebp-1c	GGAGGGGTAGGGCCAACGGCCT	CATGTCTTCGAAAGTGCAATCC
Tnfa	ATGGGCTTTCCGAATTCAC	GAGGCAACCTGACCACTCTC
Tph1	ACCATGATTGAAGACAACAAGGAG	TCAACTGTTCTCGGCTGATG
Tph2	GCCATGCAGCCCGCAATGATGATG	CAACTGCTGTCTTGCTGCTC
Ucp1	CTTTGCCTCACTCAGGATTGG	CTTTGCCTCACTCAGGATTGG
36b4	GAGGAATCAGATGAGGATATGGGA	AAGCAGGCTGACTTGGTTGC
Human TPH1	ACGTCGAAAGTATTTTGCGGA	ACGGTTCCCCAGGTCTTAATC
Huamn TPH2	CAAAAATGACGACAAAGGCAACA	CCTCAGTGCTTTTACCAATCCA
Huamn PPIA	CCCACCGTGTTCTTCGACATT	GGACCCGTATGCTTTAGGATGA
