# Supplementary material for: Hyperinsulinemia-induced upregulation of adipocyte TPH2 contributes to peripheral serotonin production, metabolic dysfunction, and obesity
Source: J Clin Invest. 2025 May 30;135(14):e190765. doi: 10.1172/JCI190765 (PMC12259259; doi:10.1172/JCI190765)
Supplement: Supporting data values [file jci-135-190765-s170.xlsx]

## Sheet: Fig.1A
Chow	HFD
79.8119	207.862
116.549	209.164
87.8031	195.481

## Sheet: Fig.1B
Chow	HFD
14.4144	29.7925
25.8349	23.9663
21.2607	31.2097
7.27432	33.83
9.45316	30.74
11.1462	24.582

## Sheet: Fig.1C
	Chow				HFD
Tph1	0.418194	0.979461	1.10705	1.49529	1.6867	2.26656	3.3207	4.91036	2.76236	1.22994	3.40489	1.21741
Tph2	1.41416	0.992512	0.767719	0.825605	13.3685	20.4143	6.24141	10.8522	26.9274	28.9919	40.6063	20.0945

## Sheet: Fig.1D
	Chow				HFD
Tph1	0.418194	0.979461	1.10705	1.49529	1.6867	2.26656	3.3207	4.91036	2.76236	1.22994	3.40489	1.21741
Tph2	0.850946	1.59943	0.603385	0.946237	4.47084	4.1154	4.76091	3.31155	2.86033	4.6918	8.5866	10.9194

## Sheet: Fig.1E
Chow	HFD
0.17098	0.242116
0.153654	0.199694
0.185147	0.215393

## Sheet: Fig.1F
	Lean						Obese
TPH2	3.21174	0.880744	0.417698	0.238208	0.648856	0.602757	7.74533	4.95886	4.26132	1.03285	1.00821	1.06981
TPH1	0.848799	1.01763	1.3562	1.54419	0.297513	0.935665	0.705189	0.476393	0.832067	0.69053	1.18819	0.83405

## Sheet: Fig.1G
	Insulin	Tph2
Lean	512	3.21174
Lean	492	0.880744
Lean	520	0.417698
Lean	548	0.238208
Lean	392	0.648856
Lean	396	0.602757
Obese	636	7.74533
Obese	616	4.26132
Obese	572	1.03285
Obese	640	4.95886
Obese	288	1.00821
Obese	456	1.06981

## Sheet: Fig.1H
	TG	Tph2
Lean	81	3.21174
Lean	101	0.880744
Lean	29	0.417698
Lean	60	0.238208
Lean	34	0.648856
Lean	59	0.602757
Obese	155	7.74533
Obese	182	4.26132
Obese	102	1.03285
Obese	192	4.95886
Obese	80	1.00821
Obese	73	1.06981

## Sheet: Fig.1I
	AST	Tph2
Lean	18	3.21174
Lean	28	0.880744
Lean	19	0.417698
Lean	16	0.238208
Lean	22	0.648856
Lean	10	0.602757
Obese	51	7.74533
Obese	24	4.26132
Obese	25	1.03285
Obese	30	4.95886
Obese	37	1.00821
Obese	19	1.06981

## Sheet: Fig.2C
	Chow-Fl								Chow-Ko								HFD-Fl														HFD-KO
0	31	20.96	23.4	22.25	20.5	28.24	22.95	22.02	22.4	28.96	29.36	31	27.57	22.1	23.5	22.22	24.55	24.7	23.75	25	24.39	25.71	24.73	25.5	25.5	27.4	25.55	25.68	23.5	26.18	24.29	23.22	26.26	27.5	27.16	25.42	23.45	23.9	25.39	26.54	27.5	25	27.81	26
4	32.8	24.02	23.68	23.7	23.48	31.7	25.9	23.9	24.41	29.2	32.4	34.77	27.83	21	24.8	22.16	36.7	33.89	36.43	35.34	34.78	32.9	36.46	37	39.5	41	38.3	39.17	36.2	40.42	36.7	35.12	38.33	39.16	35.8	33	35	35	32.22	38	42.11	40.1	32.06	37.69
7	34.5	26.5	24.83	26.18	24.7	31.85	28.8	25.73	33.52	32.3	32.9	38.05	29.2	22.4	26.45	24.5	42.4	40.33	42.66	40.6	39.85	38	42.8	40	45.28	47.5	45.45	43.33	42.7	46.5	43.9	41.36	43.3	44.5	41	40	40.6	41.9	41.63	44.65	45.2	45.18	36	42.7
11	36.4	27.93	25.3	28.35	26.45	35.11	30.58	28.6	36	35.3	32.27	31.77	30.1	27.43	26.85	26.92	44.76	44.8	47.01	46.5	45.75	47.65	44.43	47.87	47.71	49.65	46.23	48.41	45.08	48.32	46.55	44.53	49.34	46.73	46.15	45.28	46.84	44.4	40.84	47.01	48.34	48.8	40.33	46

[truncated: 127 more sheets: Fig.2D, Fig.3A, Fig.3B, Fig.3C, Fig.3D, Fig.3E, Fig.3F, Fig.3H, Fig.3I, Fig.3J, Fig.3K, Fig.3L, Fig.3M, Fig.4A, Fig.4B, Fig.4C, Fig.4D, Fig.4F, Fig.4G mRNA, Fig.4G Protein …]
